# Supplementary material for: Analyzing (3-Aminopropyl)triethoxysilane-Functionalized Porous Silica for Aqueous Uranium Removal: A Study on the Adsorption Behavior
Source: Molecules. 2024 Feb 9;29(4):803. doi: 10.3390/molecules29040803 (PMC10891806; doi:10.3390/molecules29040803)
Supplement: Supplementary file 1 [file molecules-29-00803-s001.zip]

Archive with 1 entries (1 files):
- molecules-2847449-supplementary.pdf
